# Supplementary material for: The effect of angiotensin converting enzyme gene insertion/deletion polymorphism on anthropometric and biochemical parameters among hypertension patients: A case-control study from Northwest Ethiopia
Source: PLoS One. 2023 May 18;18(5):e0285618. doi: 10.1371/journal.pone.0285618 (PMC10194856; doi:10.1371/journal.pone.0285618)
Supplement: S1 Data — (XLSX) [file pone.0285618.s002.xlsx]

## Sheet: Sheet1
N8ACEGenePolymorphism	N9BMIkgm2	N12WaisttoHipRatio	N19SBPmmHg	N20DBPmmHg	N22TGmgdl	N23TCmgdl	N24HDLmgdl	N25LDLmgdl	N26FBGmgdl
1	30.1	0.98	110	70	135	150.77	67.54	56.23	55
1	20	0.77	115	80	86	111.2	49	45	62
1	20	0.77	115	80	86	120.2	60	43	62
1	24.2	0.84	110	75	181	159.2	64	59	63
1	24.2	0.84	110	80	181	176.2	87	53	63
1	20.1	0.78	110	75	84	141.8	69	56	69
1	19.7	0.78	100	80	173	145.6	68	43	69
1	28.4	0.91	130	80	108	132.6	68	43	73
1	28.4	0.91	130	80	108	142.6	45	76	73
1	24.8	0.78	110	60	90	119	45	56	77
1	24	0.88	110	80	128	161.6	60	76	82
1	21.5	0.9	100	80	144	179.8	61	90	82
1	26.8	1.06	130	80	187	146.4	37	72	95
1	28.8	0.92	145	90	164	170.8	35	103	96
1	22.6	0.91	130	80	107	182.4	65	96	96
1	22.8	0.92	110	70	124	133.8	54	55	97
1	20.2	0.8	130	90	104	160.8	50	90	98
1	18.2	0.93	160	80	113	140.6	46	72	100
1	18.2	0.93	160	80	113	140.6	46	72	100
1	24	0.93	125	90	118	183.6	59	101	102
1	29	0.87	140	90	132	218.4	46	146	102
1	20.2	0.81	140	100	106	250.2	59	170	102
1	20.2	0.81	140	100	106	250.2	59	170	102
1	26.8	1.06	130	80	187	146.4	37	72	105
1	20.8	0.97	130	90	164	260.8	65	163	108
1	20.8	0.97	130	80	164	260.8	65	163	108
1	20	0.9	120	90	132	160.4	58	76	109
1	20	0.9	140	80	132	160.4	58	76	109
1	30.5	1.08	130	80	126	81.2	22	34	110
1	19.5	0.56	110	70	46	111.07	56.87	45	110
1	19.5	0.56	110	70	46	112.18	48.98	54	110
1	19.5	0.56	110	70	46	144.2	63	72	110
1	25.4	0.92	140	80	146	186.2	55	102	112
1	25.4	0.92	140	80	146	186.2	55	102	112
1	29.7	0.87	130	80	171	124.2	32	58	114
1	31.6	1.82	130	90	174	174.8	62	78	114
1	44.1	0.78	170	90	242	274.4	54	172	116
1	20.6	0.83	140	90	106	155.2	40	94	120
1	25.8	0.71	135	90	102	160.4	50	90	122
1	21.9	1.02	130	90	203	126.6	38	48	124
1	28.8	0.85	140	80	131	147.66	51.11	70.35	124
1	21.5	0.95	140	80	73	154.6	40	100	134
1	21.5	0.95	140	80	73	154.6	40	100	134
1	20	0.9	130	90	127.9	202.7	39.8	137.32	134
1	20	0.9	130	90	127.9	202.7	39.8	137.32	134
1	23.5	0.9	110	80	146	142.2	47.6	65.4	201
1	23.5	0.9	110	80	146	160.2	55	76	201
1	23.5	0.9	110	80	146	173.2	56	88	201
1	23.7	0.9	130	80	100	184	56	108	314
1	23.7	0.9	130	80	100	184	56	108	314
2	19.1	0.84	100	70	42	108.27	54.87	45	62
2	19.7	0.76	110	70	60	134.35	54.35	68	68
2	29.3	0.73	120	80	135	164	61	76	71
2	18.8	0.84	110	70	52	151	57.6	83	73
2	24.8	0.78	100	60	90	165.3	56	91.3	77
2	18.8	0.82	100	60	76	133.2	73	45	82
2	24	0.88	110	80	128	143.28	75.18	42.5	82
2	18.8	0.82	100	60	76	147	78	53.8	82
2	21.5	0.9	100	80	144	160.06	65.56	65.7	82
2	18.8	0.82	100	60	76	161	48.8	97	82
2	21.5	0.9	100	80	144	193.8	78	87	82
2	22.2	0.84	120	80	153	145.6	48	67	84
2	22.2	0.84	120	80	153	166.6	60	76	84
2	25.2	1.02	125	80	205	151	48	62	92
2	25.2	1.02	125	80	205	151	48	62	92
2	29	0.87	140	90	132	218.4	46	146	92
2	31.6	1.82	120	80	174	174.8	62	78	94
2	22	0.62	130	90	86	167.2	70	80	95
2	22	0.62	130	90	86	167.2	70	80	95
2	22	0.62	130	90	86	167.2	70	80	95
2	22.6	0.91	130	80	107	182.4	65	96	96
2	22.8	0.92	110	70	124	140.8	60	56	97
2	22.8	0.92	110	70	124	158	54.6	78.6	97
2	22.8	0.92	110	70	124	160.36	78.76	56.8	97
2	18.2	0.93	160	80	113	140.6	46	72	100
2	24	0.93	130	90	118	183.6	59	101	102
2	29.7	0.87	130	80	171	124.2	32	58	104
2	23.5	0.67	130	80	104	177.8	61	96	105
2	23.5	0.67	130	80	104	177.8	61	96	105
2	23.5	0.67	130	80	104	177.8	61	96	105
2	30.5	1.08	130	80	126	81.2	22	34	110
2	20.6	0.83	120	70	106	155.2	40	94	120
2	25.8	0.71	130	80	102	160.4	50	90	122
2	25.8	0.71	130	80	102	160.4	50	90	122
2	21.9	1.02	130	50	203	126.6	38	48	124
3	30.1	0.98	110	70	135	126.09	45.09	54	55
3	30.1	0.98	90	70	135	164	83	54	55
3	19.1	0.84	100	70	42	127.4	54	65	62
3	19.1	0.84	100	70	42	131.3	46.9	76	62
3	20	0.77	90	60	86	160.2	76	67	62
3	24.2	0.84	100	65	181	169.1	48.9	84	63
3	19.6	0.8	110	80	58	114.5	64	38.9	67
3	19.6	0.8	110	65	58	138.6	63	64	67
3	19.6	0.8	110	65	58	146.4	45	89.8	67
3	19.7	0.76	110	70	60	122.7	56.7	54	68
3	19.7	0.76	110	70	60	133.21	54.21	67	68
3	19.7	0.78	100	60	173	122.6	43	45	69
3	20.1	0.78	90	60	84	159.1	65	77.3	69
3	19.7	0.78	100	80	173	162.5	56	71.9	69
3	20.1	0.78	90	60	84	196.92	90.12	90	69
3	29.3	0.73	100	65	135	122	61	34	71
3	29.3	0.73	100	65	135	127	56	44	71
3	18.8	0.84	110	70	52	124.66	57.86	56.4	73
3	28.4	0.91	130	90	108	130.8	44.2	65	73
3	18.8	0.84	110	70	52	187.4	87	90	73
3	23.3	0.79	100	70	87	106.4	44	45	76
3	18.5	0.75	110	60	101	143.27	42.07	81	76
3	23.3	0.79	110	70	87	146.27	74.12	54.75	76
3	18.5	0.75	110	65	101	156.2	60	76	76
3	18.5	0.75	110	60	101	157.17	58.97	78	76
3	23.3	0.79	110	70	87	161.4	66	78	76
3	24.8	0.78	100	60	90	109	48	43	77
3	20.8	0.97	130	80	164	260.8	65	163	81
3	24	0.88	90	80	128	137.6	56	56	82
3	22.2	0.84	110	80	153	181.6	76	75	84
3	26.8	1.06	130	80	187	146.4	37	72	85
3	28.8	0.85	120	80	131	147.66	51.11	70.35	90
3	21.6	0.91	120	60	69	177.8	55	109	90
3	21.6	0.91	120	60	69	177.8	55	109	90
3	25.2	1.02	125	80	205	151	48	62	92
3	26.6	0.94	125	70	72	110.4	44	52	96
3	26.6	0.94	140	70	72	110.4	44	52	96
3	28.8	0.92	120	70	164	170.8	35	103	96
3	22.6	0.91	130	80	107	182.4	65	96	96
3	20.2	0.8	120	90	104	160.8	50	90	98
3	32.9	0.97	130	80	164	158.8	38	88	101
3	32.9	0.97	130	80	164	158.8	38	88	101
3	44.1	0.78	130	90	242	274.4	54	172	106
